# Supplementary material for: Improved Antibacterial Properties of Fermented and Enzymatically Hydrolyzed Bee Pollen and Its Combined Effect with Antibiotics
Source: Pharmaceuticals (Basel). 2024 Dec 26;18(1):15. doi: 10.3390/ph18010015 (PMC11768341; doi:10.3390/ph18010015)
Supplement: Supplementary file 1 [file pharmaceuticals-18-00015-s001.zip]

Archive with 1 entries (1 files):
- pharmaceuticals-3349633-supplementary.pdf
